# Supplementary material for: Safety of Anti-Reelin Therapeutic Approaches for Chronic Inflammatory Diseases
Source: Cells. 2024 Mar 27;13(7):583. doi: 10.3390/cells13070583 (PMC11011630; doi:10.3390/cells13070583)
Supplement: Supplementary file 1 [file cells-13-00583-s001.zip]

Archive with 1 entries (1 files):
- cells-2909077-supplementary.pdf
